# Supplementary material for: The Toxicity of Coated Silver Nanoparticles and Their Stabilizers towards Paracentrotus lividus Sea Urchin Embryos
Source: Nanomaterials (Basel). 2022 Nov 14;12(22):4003. doi: 10.3390/nano12224003 (PMC9695290; doi:10.3390/nano12224003)
Supplement: Supplementary file 1 [file nanomaterials-12-04003-s001.zip]

Archive with 1 entries (1 files):
- nanomaterials-2006062-supplementary.pdf
